# Supplementary material for: A Systematic Review of School-Based Behavioral Interventions and the Symbolic Labor of Inclusion for Children with Chronic Illness
Source: Healthcare (Basel). 2025 Aug 11;13(16):1968. doi: 10.3390/healthcare13161968 (PMC12385309; doi:10.3390/healthcare13161968)
Supplement: Supplementary file 1 [file healthcare-13-01968-s001.zip]

Archive with 2 entries (2 files):
- healthcare-3703026_ S2_Proofreading Updated.pdf
- healthcare-3703026_S1_Database-specific search strategies.pdf
